# Supplementary material for: Maternal B Cell-Intrinsic MyD88 Signaling Mediates LPS-Driven Intrauterine Fetal Death
Source: Cells. 2021 Oct 8;10(10):2693. doi: 10.3390/cells10102693 (PMC8534512; doi:10.3390/cells10102693)
Supplement: Supplementary file 1 [file cells-10-02693-s001.zip]

Archive with 1 entries (1 files):
- cells-1371743-supplementary.pdf
